# Supplementary material for: Copper-binding protein modelling by single-cell transcriptome and Bulk transcriptome to predict overall survival in lung adenocarcinoma patients
Source: J Cancer. 2024 Mar 17;15(9):2659–77. doi: 10.7150/jca.94588 (PMC10988321; doi:10.7150/jca.94588)
Supplement: Supplementary file 2 — Supplementary tables. [file jcav15p2659s2.xlsx]

## Sheet: table S1
ACR
ADNP
ALB
ANG
AOC1
AOC2
AOC3
APOA4
ATOX1
ATP13A2
ATP7A
ATP7B
CCS
COA6
COMMD1
COX11
COX17
COX19
CP
CUTA
CUTC
DBH
DCT
F5
F8
FKBP4
GPC1
HAMP
HEPH
HEPHL1
IL1A
LACC1
LOX
LOXL1
LOXL2
LOXL3
LOXL4
MMGT1
MOXD1
MOXD2P
MT1A
MT1B
MT1DP
MT1E
MT1F
MT1G
MT1H
MT1HL1
MT1JP
MT1L
MT1M
MT1X
MT2A
MT3
MT4
MT-CO1
MT-CO2
MUC2
OR5AR1
P2RX4
PAM
PARK7
PRND
PRNP
RNF7
S100A12
S100A13
S100A5
SCO1
SCO2
SLC11A2
SLC31A1
SLC31A2
SNAI3
SNCA
SNCB
SNCG
SOD1
SOD3
STEAP2
STEAP3
STEAP4
SUMF1
TP53
TYR

## Sheet: table S2
Samples	Age	Gender	T.Stage	N.Stage	M.Stage	Stage	OS
TCGA-49-6745-01	82	MALE	T2	N2	M0	III	0
TCGA-05-5420-01	67	MALE	T2	N2	M0	III	0
TCGA-97-A4M2-01	66	MALE	T1	N0	M0	I	0
TCGA-64-5778-01	60	MALE	T2	N0	M0	I	0
TCGA-55-6642-01	63	MALE	T2	N0	NA	I	0
TCGA-49-4510-01	51	FEMALE	T2	N1	M0	II	1
TCGA-55-7816-01	49	FEMALE	NA	NA	NA	IV	1
TCGA-97-A4M3-01	69	FEMALE	T1	N0	M0	I	0
TCGA-NJ-A55A-01	76	FEMALE	T2	N0	M0	I	0
TCGA-49-4494-01	77	MALE	T3	N2	M0	III	1
TCGA-67-3771-01	77	FEMALE	T1	N0	M0	I	0
TCGA-49-6767-01	46	FEMALE	T3	N0	NA	II	0
TCGA-55-8513-01	77	FEMALE	T3	N0	NA	II	0
TCGA-NJ-A4YQ-01	69	FEMALE	T1	N0	M0	I	0
TCGA-91-6836-01	52	FEMALE	T2	N0	NA	I	0
TCGA-L9-A7SV-01	69	MALE	T2	N1	M0	II	0
TCGA-55-6985-01	58	FEMALE	T2	N0	NA	I	0
TCGA-44-6147-01	67	FEMALE	T1	NA	M0	I	0
TCGA-67-3773-01	84	FEMALE	T2	N0	M0	I	0
TCGA-67-3772-01	82	FEMALE	T2	N0	M0	I	0
TCGA-55-8506-01	62	FEMALE	T3	N0	NA	II	0
TCGA-44-A47A-01	78	FEMALE	T2	N0	NA	I	0
TCGA-44-7659-01	70	MALE	T1	N0	NA	I	0
TCGA-44-6146-01	64	MALE	T3	N0	M0	II	0
TCGA-05-4427-01	65	FEMALE	T2	N1	M0	II	0
TCGA-78-8662-01	53	FEMALE	T2	N0	M0	I	1
TCGA-97-8177-01	59	FEMALE	T2	N0	M0	I	0
TCGA-MP-A4TD-01	71	MALE	T2	N2	M0	III	1
TCGA-44-2666-01	43	MALE	T2	N0	M0	I	1
TCGA-73-4675-01	59	MALE	T3	N1	M0	III	1
TCGA-49-4487-01	72	FEMALE	T1	N0	M0	I	1
TCGA-73-4666-01	52	FEMALE	T1	N0	M1	IV	0
TCGA-64-5774-01	60	MALE	T2	N0	M0	I	0
TCGA-86-A4JF-01	56	MALE	T3	N0	M0	II	1
TCGA-55-8091-01	74	MALE	T2	N0	NA	I	0
TCGA-91-7771-01	62	MALE	T3	N0	NA	II	0
TCGA-05-4415-01	57	MALE	T4	N2	M0	III	1
TCGA-97-8175-01	55	FEMALE	T2	N0	M0	I	0
TCGA-05-4382-01	68	MALE	T2	N0	M0	I	0
TCGA-50-5066-01	72	MALE	T2	N0	M0	I	0
TCGA-NJ-A55R-01	67	MALE	T1	N0	NA	I	0
TCGA-MP-A4T6-01	76	FEMALE	T1	N2	NA	III	1
TCGA-35-4122-01	69	MALE	T1	N0	M0	I	0
TCGA-05-4389-01	70	MALE	T1	N0	M0	I	0
TCGA-53-A4EZ-01	63	MALE	T2	N1	NA	II	0
TCGA-44-2656-01	59	MALE	T2	N0	M0	I	0
TCGA-05-5715-01	69	FEMALE	T2	N0	M0	I	0
TCGA-4B-A93V-01	52	FEMALE	T1	N0	M0	I	1
TCGA-05-4417-01	51	FEMALE	T2	N0	M0	I	0
TCGA-62-8394-01	65	FEMALE	T4	N2	M0	III	1
TCGA-62-A46O-01	65	FEMALE	T2	N0	M0	I	1
TCGA-71-8520-01	60	FEMALE	T2	N0	M0	I	1
TCGA-05-4420-01	41	MALE	T2	N0	M0	I	0
TCGA-69-7764-01	75	MALE	T1	N0	M0	I	0
TCGA-55-A494-01	61	FEMALE	T2	N0	NA	I	0
TCGA-55-8097-01	60	FEMALE	T1	N0	NA	I	0
TCGA-97-7547-01	67	FEMALE	T2	N0	NA	I	0
TCGA-97-7938-01	76	FEMALE	T1	N0	NA	I	1
TCGA-49-AARN-01	56	FEMALE	T1	N0	NA	I	1
TCGA-38-6178-01	70	FEMALE	T2	N2	NA	III	0
TCGA-55-7995-01	73	FEMALE	T1	N0	M0	I	0
TCGA-53-7626-01	76	FEMALE	T1	N1	M0	II	1
TCGA-86-7711-01	70	MALE	T2	N1	M0	II	1
TCGA-L9-A743-01	56	MALE	T2	N1	M0	II	0
TCGA-78-7155-01	68	MALE	T2	N0	M0	I	1
TCGA-78-7536-01	69	MALE	T2	N2	M0	III	1
TCGA-78-7150-01	59	MALE	T2	N1	M0	II	1
TCGA-91-6849-01	75	FEMALE	T2	N2	NA	III	0
TCGA-97-A4LX-01	81	MALE	T2	N0	M0	I	0
TCGA-64-5815-01	74	MALE	T2	N1	M0	II	0
TCGA-62-A46P-01	65	MALE	T2	N0	M0	I	1
TCGA-49-4514-01	79	FEMALE	T1	N0	M0	I	0
TCGA-78-7162-01	75	MALE	T1	N0	M0	I	1
TCGA-97-8547-01	78	FEMALE	T2	N2	NA	III	0
TCGA-35-4123-01	38	MALE	T1	N0	M0	I	0
TCGA-L9-A443-01	63	FEMALE	T1	N0	NA	I	1
TCGA-50-5933-01	72	MALE	T4	N2	M0	III	1
TCGA-05-4398-01	47	FEMALE	T4	N3	M0	III	0
TCGA-MN-A4N1-01	60	MALE	T2	N1	M0	II	0
TCGA-95-7948-01	42	FEMALE	T2	N0	M0	I	0
TCGA-55-8092-01	75	MALE	T3	N0	NA	II	1
TCGA-49-AARR-01	68	MALE	T1	N0	NA	I	0
TCGA-62-8398-01	55	MALE	T2	N2	M0	III	1
TCGA-38-4626-01	57	FEMALE	T2	N0	M0	NA	0
TCGA-44-5645-01	61	FEMALE	T1	NA	NA	I	0
TCGA-69-7765-01	56	MALE	T4	N0	NA	NA	0
TCGA-78-7535-01	45	MALE	T2	N0	M0	I	1
TCGA-05-5425-01	68	MALE	T2	N1	M0	II	0
TCGA-44-6775-01	72	FEMALE	T2	N0	NA	I	0
TCGA-73-7499-01	81	FEMALE	T2	N0	M0	I	1
TCGA-93-A4JP-01	64	MALE	NA	NA	M1	IV	0
TCGA-55-8096-01	67	FEMALE	T2	N0	NA	I	1
TCGA-69-8253-01	59	FEMALE	T1	N1	NA	II	0
TCGA-05-4426-01	71	MALE	T2	N0	M0	I	0
TCGA-44-A47G-01	73	FEMALE	T1	N0	M0	I	0
TCGA-95-7039-01	54	FEMALE	T3	N0	NA	II	0
TCGA-38-4629-01	68	MALE	T3	N0	M0	II	1
TCGA-91-6829-01	78	MALE	T2	N0	NA	I	1
TCGA-64-1678-01	70	FEMALE	T2	N0	M0	NA	0
TCGA-55-8616-01	58	FEMALE	T2	N0	M0	I	0
TCGA-67-3774-01	73	FEMALE	T2	N0	M0	I	0
TCGA-44-2662-01	65	MALE	T2	N0	M0	I	0
TCGA-50-5944-01	69	FEMALE	T1	N0	M0	I	0
TCGA-64-1679-01	58	FEMALE	T1	N2	M0	III	0
TCGA-L4-A4E5-01	48	FEMALE	T1	N0	M0	I	0
TCGA-55-6980-01	56	MALE	T1	N0	M0	I	0
TCGA-44-A4SS-01	73	MALE	T1	N0	M0	I	0
TCGA-05-4249-01	67	MALE	T2	N0	M0	I	0
TCGA-55-7910-01	50	FEMALE	T2	N0	M0	II	0
TCGA-86-A456-01	78	FEMALE	T1	N0	M0	I	0
TCGA-99-8033-01	74	FEMALE	NA	NA	M1	IV	1
TCGA-78-7143-01	62	FEMALE	T2	N0	M0	I	1
TCGA-78-7160-01	61	MALE	T4	N2	M1	IV	1
TCGA-44-6778-01	59	MALE	T1	N0	NA	I	0
TCGA-49-4506-01	68	FEMALE	T2	N1	M0	II	1
TCGA-97-8171-01	81	MALE	T2	N2	M1	IV	0
TCGA-55-A48Y-01	69	MALE	T2	N0	M0	II	0
TCGA-55-A48X-01	63	FEMALE	T1	N1	M0	II	0
TCGA-49-6743-01	81	FEMALE	T1	N2	NA	III	0
TCGA-78-7163-01	60	MALE	T2	N0	M0	I	0
TCGA-55-1594-01	68	MALE	T2	N2	M0	III	0
TCGA-64-1681-01	61	FEMALE	T1	N0	M0	I	1
TCGA-44-6776-01	60	FEMALE	T1	N0	NA	I	0
TCGA-L9-A50W-01	75	MALE	T1	N1	NA	II	1
TCGA-50-5942-01	67	FEMALE	T1	N0	M0	I	0
TCGA-05-4432-01	66	MALE	T2	N1	M0	II	0
TCGA-93-7347-01	76	FEMALE	T1	N0	NA	I	0
TCGA-49-6761-01	68	FEMALE	T1	N2	NA	III	0
TCGA-J2-A4AG-01	66	FEMALE	T1	N0	NA	I	0
TCGA-44-2668-01	51	MALE	T2	N0	M0	I	1
TCGA-NJ-A4YI-01	87	FEMALE	T2	N2	M0	III	1
TCGA-44-5643-01	53	MALE	T2	N2	M0	III	0
TCGA-78-7539-01	75	FEMALE	T2	N0	M0	II	0
TCGA-99-8028-01	50	FEMALE	T1	N0	M0	I	0
TCGA-91-A4BC-01	59	MALE	T2	N0	NA	II	0
TCGA-75-5125-01	NA	MALE	T2	N1	M0	II	1
TCGA-44-2657-01	74	FEMALE	T2	NA	M0	I	0
TCGA-05-4418-01	69	MALE	T3	N2	M0	III	1
TCGA-38-A44F-01	80	MALE	T2	N0	M0	I	0
TCGA-MP-A4TC-01	77	MALE	T1	N2	M0	III	1
TCGA-62-A46V-01	78	FEMALE	T2	N0	M0	I	0
TCGA-49-AARQ-01	41	FEMALE	T2	N0	NA	I	0
TCGA-MP-A4TK-01	56	FEMALE	T2	N1	NA	II	1
TCGA-69-7979-01	71	FEMALE	T2	N0	NA	I	0
TCGA-49-AARO-01	39	FEMALE	T1	N0	NA	I	0
TCGA-55-7994-01	81	MALE	T3	N0	NA	II	0
TCGA-38-4627-01	64	FEMALE	T1	N1	M0	II	1
TCGA-55-6712-01	71	MALE	T2	N1	NA	II	1
TCGA-50-5936-01	58	MALE	T2	N2	M0	III	1
TCGA-67-6217-01	73	FEMALE	T2	N1	M0	II	0
TCGA-86-8668-01	61	FEMALE	T1	N0	M0	I	0
TCGA-91-8497-01	75	FEMALE	T1	N0	NA	I	1
TCGA-NJ-A7XG-01	49	MALE	T4	N1	M0	III	0
TCGA-44-2659-01	65	FEMALE	T1	N1	M0	II	0
TCGA-93-7348-01	75	FEMALE	T1	N0	NA	I	0
TCGA-69-7978-01	59	MALE	T2	N1	NA	II	0
TCGA-55-8512-01	41	MALE	T1	N1	M1	IV	1
TCGA-93-A4JO-01	70	MALE	T1	N0	NA	I	1
TCGA-69-8254-01	85	MALE	T2	NA	NA	NA	0
TCGA-86-8672-01	59	MALE	T3	N0	M0	II	1
TCGA-91-6840-01	59	FEMALE	T1	N0	M0	I	0
TCGA-73-4658-01	80	FEMALE	T2	N0	M0	I	1
TCGA-50-5930-01	47	MALE	T2	N2	M0	III	1
TCGA-NJ-A4YG-01	65	MALE	T2	N0	M0	I	0
TCGA-67-4679-01	69	MALE	T3	N0	M0	NA	0
TCGA-64-5775-01	71	MALE	T4	N0	M0	III	1
TCGA-91-6835-01	81	FEMALE	T1	N0	M0	I	0
TCGA-05-4424-01	70	MALE	T3	N0	M0	II	0
TCGA-50-8460-01	74	MALE	T1	N0	M0	I	0
TCGA-83-5908-01	59	FEMALE	T1	N0	M0	I	0
TCGA-L4-A4E6-01	67	MALE	T1	N0	M0	I	0
TCGA-44-4112-01	60	FEMALE	T2	N0	M0	I	1
TCGA-55-A491-01	81	FEMALE	T1	N0	NA	I	0
TCGA-55-8510-01	55	FEMALE	T2	N0	NA	I	0
TCGA-55-8508-01	60	FEMALE	T2	N1	NA	II	0
TCGA-95-A4VP-01	66	FEMALE	T2	N2	M0	III	0
TCGA-55-8511-01	73	FEMALE	T2	N0	NA	I	0
TCGA-55-8620-01	60	MALE	T1	N1	M1	IV	1
TCGA-50-5055-01	79	FEMALE	T1	N1	M0	II	1
TCGA-86-8585-01	57	MALE	T2	N0	M0	I	0
TCGA-62-A472-01	70	MALE	T3	N0	M0	II	0
TCGA-75-7025-01	NA	MALE	T2	N0	M0	I	0
TCGA-55-7815-01	76	MALE	T2	N0	NA	I	0
TCGA-62-8395-01	80	FEMALE	T3	N0	M0	II	0
TCGA-55-8203-01	69	FEMALE	T1	N0	M0	I	0
TCGA-99-8032-01	61	MALE	T1	N0	M0	I	0
TCGA-95-8494-01	67	MALE	T2	N1	M0	II	0
TCGA-91-8499-01	76	FEMALE	T1	N0	NA	I	0
TCGA-55-7284-01	74	MALE	T3	N0	NA	II	1
TCGA-S2-AA1A-01	68	FEMALE	T1	N0	M0	I	0
TCGA-99-AA5R-01	70	FEMALE	T1	N0	M0	I	0
TCGA-05-4430-01	59	FEMALE	T2	N0	M0	I	0
TCGA-55-A493-01	54	FEMALE	T2	N0	M0	I	0
TCGA-97-7937-01	65	MALE	T2	N0	NA	I	0
TCGA-86-8279-01	46	MALE	T2	N1	M0	II	0
TCGA-86-8073-01	58	MALE	T2	N0	M0	I	0
TCGA-55-7573-01	72	FEMALE	T1	N0	NA	I	0
TCGA-55-A4DG-01	71	MALE	T1	N0	NA	I	0
TCGA-55-6971-01	59	FEMALE	T2	N0	NA	I	0
TCGA-55-A492-01	70	FEMALE	T1	N0	NA	I	0
TCGA-50-5051-01	42	FEMALE	T2	N2	M0	III	1
TCGA-50-5072-01	74	MALE	T2	N2	M0	III	1
TCGA-91-6831-01	66	MALE	T2	N0	NA	I	0
TCGA-97-7552-01	70	MALE	T2	N0	NA	I	0
TCGA-62-8397-01	70	FEMALE	T3	N0	M0	II	0
TCGA-50-5941-01	55	FEMALE	T2	N2	M0	III	0
TCGA-55-8614-01	76	MALE	T2	N0	NA	I	0
TCGA-67-3770-01	70	FEMALE	T1	N0	M0	I	0
TCGA-MP-A4T4-01	68	FEMALE	T2	N1	M0	II	1
TCGA-55-8090-01	80	MALE	T1	N0	M0	I	1
TCGA-MN-A4N5-01	63	MALE	T1	N0	M0	I	0
TCGA-78-7633-01	67	MALE	T2	N0	M0	I	1
TCGA-44-6779-01	50	FEMALE	T2	N1	NA	II	1
TCGA-95-7567-01	61	MALE	T2	N1	M0	II	0
TCGA-44-3918-01	60	FEMALE	T1	N0	M0	I	0
TCGA-55-6975-01	61	MALE	T2	N1	M0	II	1
TCGA-69-7980-01	70	FEMALE	T1	N0	M0	I	0
TCGA-55-8206-01	56	MALE	T1	N0	M0	I	0
TCGA-NJ-A4YP-01	52	MALE	T2	N0	M0	I	0
TCGA-55-6970-01	67	FEMALE	T2	N2	NA	III	1
TCGA-38-4631-01	72	FEMALE	T2	N0	M0	I	1
TCGA-55-1592-01	65	MALE	T2	N0	M0	I	1
TCGA-MP-A4SW-01	53	MALE	T2	N1	M0	II	1
TCGA-78-8640-01	59	MALE	T1	N1	M0	II	0
TCGA-86-8673-01	61	MALE	T2	N0	M0	I	0
TCGA-86-8674-01	50	MALE	T2	N1	M0	II	0
TCGA-05-5423-01	65	MALE	T2	N1	M0	II	0
TCGA-55-6978-01	81	MALE	T2	N0	NA	II	1
TCGA-91-6828-01	70	MALE	T1	N0	M0	I	0
TCGA-95-7947-01	67	MALE	T1	N0	M0	I	0
TCGA-86-8075-01	66	FEMALE	T2	N0	M0	I	1
TCGA-55-7728-01	64	FEMALE	T2	N0	NA	I	0
TCGA-50-6595-01	74	FEMALE	T2	N2	M0	III	1
TCGA-44-5644-01	51	FEMALE	T2	N0	NA	I	0
TCGA-55-6981-01	53	FEMALE	T1	N2	M0	III	1
TCGA-38-4630-01	75	FEMALE	T2	N0	M0	I	1
TCGA-75-5147-01	NA	FEMALE	T2	N0	M0	I	0
TCGA-49-4488-01	74	FEMALE	T1	N0	NA	I	1
TCGA-50-5045-01	57	FEMALE	T2	N1	M0	NA	1
TCGA-44-7667-01	49	FEMALE	T3	N0	NA	II	0
TCGA-78-7154-01	72	MALE	T3	N2	M0	III	1
TCGA-38-7271-01	72	FEMALE	T1	N0	M0	I	1
TCGA-44-8119-01	73	MALE	T3	N0	M0	II	0
TCGA-99-7458-01	74	FEMALE	T4	N0	M0	III	0
TCGA-86-8054-01	61	MALE	T2	N1	M0	II	0
TCGA-50-6591-01	63	FEMALE	T2	N0	M1	IV	1
TCGA-97-A4M5-01	83	MALE	T1	N0	M0	I	0
TCGA-95-A4VN-01	62	FEMALE	T2	N1	M0	II	0
TCGA-L9-A5IP-01	40	FEMALE	T3	N2	M1	IV	1
TCGA-49-4501-01	67	FEMALE	T2	N0	M0	I	1
TCGA-73-4662-01	65	FEMALE	T1	N0	M0	I	0
TCGA-50-5939-01	85	MALE	T2	N0	M0	I	1
TCGA-62-A46R-01	54	FEMALE	T2	N0	M0	I	1
TCGA-73-4668-01	66	FEMALE	T2	N1	M0	II	0
TCGA-49-4486-01	72	MALE	T1	N0	M0	I	1
TCGA-78-7159-01	60	FEMALE	T1	NA	M0	I	0
TCGA-55-7726-01	72	FEMALE	T1	N0	NA	I	0
TCGA-55-A57B-01	80	FEMALE	T1	N0	M0	I	0
TCGA-97-7554-01	83	FEMALE	T2	N2	M0	III	0
TCGA-05-5428-01	57	MALE	T1	N1	M0	II	0
TCGA-L9-A8F4-01	64	FEMALE	T2	N0	NA	I	0
TCGA-95-7562-01	71	MALE	T2	N1	M0	II	1
TCGA-44-6777-01	85	FEMALE	T2	NA	NA	I	1
TCGA-78-7161-01	69	FEMALE	T3	N0	M0	II	1
TCGA-J2-A4AD-01	61	FEMALE	T1	N0	NA	I	1
TCGA-78-7145-01	52	FEMALE	T4	N1	M1	IV	1
TCGA-55-8205-01	76	FEMALE	T2	N0	M0	II	0
TCGA-95-7043-01	63	FEMALE	T1	N0	NA	I	1
TCGA-55-8299-01	61	FEMALE	T1	N0	NA	I	1
TCGA-05-4402-01	57	FEMALE	T2	NA	M1	IV	1
TCGA-MP-A4TF-01	58	FEMALE	T2	N0	M0	II	1
TCGA-78-8660-01	69	MALE	T2	N1	M0	II	1
TCGA-75-6206-01	NA	MALE	T2	N0	M0	I	0
TCGA-35-5375-01	61	MALE	T2	N2	M0	III	0
TCGA-05-4403-01	76	MALE	T2	N0	M0	I	0
TCGA-50-5049-01	70	MALE	T2	N0	M0	I	0
TCGA-73-7498-01	58	FEMALE	T1	N0	M0	I	0
TCGA-44-7669-01	59	MALE	T1	N1	NA	II	1
TCGA-55-7913-01	61	FEMALE	T1	N0	NA	I	1
TCGA-49-AAR9-01	61	MALE	T3	N0	NA	II	1
TCGA-55-8208-01	73	FEMALE	T1	N0	M0	I	0
TCGA-86-A4P8-01	59	FEMALE	T1	N2	NA	III	0
TCGA-44-A4SU-01	67	FEMALE	T1	N0	NA	I	1
TCGA-L9-A444-01	60	FEMALE	T1	N0	NA	I	0
TCGA-91-6830-01	65	FEMALE	T1	N1	NA	II	0
TCGA-49-4490-01	45	FEMALE	T3	N2	M0	III	1
TCGA-05-4422-01	68	MALE	T2	N0	M0	I	0
TCGA-55-6987-01	77	MALE	T1	N0	M0	I	0
TCGA-97-A4M0-01	60	FEMALE	T2	N0	M0	I	0
TCGA-97-7553-01	58	FEMALE	T1	N0	NA	I	0
TCGA-97-7546-01	76	FEMALE	T1	N0	NA	I	0
TCGA-44-6774-01	56	FEMALE	T1	N2	M0	III	0
TCGA-50-5931-01	75	FEMALE	T2	N0	M0	I	1
TCGA-55-8089-01	56	MALE	T1	N0	M0	I	1
TCGA-55-6972-01	72	MALE	T2	N0	M0	I	1
TCGA-55-7281-01	70	FEMALE	T1	N0	M0	I	0
TCGA-49-6744-01	64	FEMALE	T2	N1	NA	II	0
TCGA-69-7973-01	42	FEMALE	T2	N0	M0	I	0
TCGA-55-8204-01	87	FEMALE	T2	N0	NA	I	0
TCGA-50-6673-01	84	FEMALE	T1	N0	M0	I	1
TCGA-86-7954-01	68	FEMALE	T2	N0	M0	I	0
TCGA-50-6590-01	72	FEMALE	T2	N0	M0	I	1
TCGA-55-8087-01	59	FEMALE	T2	N0	NA	I	0
TCGA-05-4405-01	74	FEMALE	T2	N0	M0	I	0
TCGA-97-8176-01	63	MALE	T3	N1	M0	III	1
TCGA-55-A48Z-01	60	FEMALE	T1	N3	NA	III	0
TCGA-86-8671-01	72	FEMALE	T2	N1	M0	II	0
TCGA-69-7974-01	54	FEMALE	T2	N2	NA	III	0
TCGA-38-4632-01	42	MALE	T2	N1	M1	IV	1
TCGA-93-8067-01	77	MALE	T2	N0	NA	I	0
TCGA-78-7540-01	66	FEMALE	T2	N0	M0	I	1
TCGA-78-7152-01	65	MALE	T2	N0	M0	I	1
TCGA-05-4250-01	79	FEMALE	T3	N1	M0	III	1
TCGA-MP-A4TA-01	75	FEMALE	T1	N0	M0	I	1
TCGA-97-A4M7-01	74	MALE	T1	N0	M0	I	0
TCGA-78-7158-01	59	FEMALE	T4	N2	M0	III	1
TCGA-55-7574-01	64	FEMALE	T2	N0	M0	I	1
TCGA-05-4384-01	66	MALE	T2	N2	M0	III	0
TCGA-05-4433-01	82	MALE	T2	N0	M0	I	0
TCGA-05-5429-01	60	MALE	T3	N2	M0	III	1
TCGA-78-8655-01	77	FEMALE	T1	N0	M0	I	0
TCGA-86-8280-01	54	FEMALE	T2	N0	M0	II	0
TCGA-50-6592-01	71	FEMALE	T2	N0	M0	I	1
TCGA-86-A4P7-01	63	FEMALE	T2	N0	M0	I	0
TCGA-86-8076-01	42	MALE	T1	N0	M0	I	0
TCGA-97-A4M1-01	52	FEMALE	T1	N0	M0	I	0
TCGA-64-1676-01	58	MALE	T1	N0	M0	I	0
TCGA-05-4390-01	58	FEMALE	T2	N0	M0	I	0
TCGA-55-7914-01	71	FEMALE	T1	N1	NA	II	1
TCGA-49-AAR4-01	51	MALE	T2	N2	NA	III	1
TCGA-55-8505-01	62	MALE	T1	N2	NA	III	0
TCGA-44-7660-01	72	MALE	T2	N0	NA	I	0
TCGA-50-5044-01	72	FEMALE	T4	N1	M0	III	1
TCGA-55-8514-01	70	FEMALE	T2	N0	NA	I	0
TCGA-05-4425-01	70	FEMALE	T2	N0	M1	IV	0
TCGA-69-7763-01	69	MALE	T1	N0	M0	I	0
TCGA-MP-A4T8-01	68	MALE	T2	N2	M0	III	1
TCGA-49-6742-01	70	MALE	T2	N1	M0	II	1
TCGA-97-7941-01	72	FEMALE	T1	N0	NA	I	0
TCGA-91-6848-01	59	MALE	T2	N2	NA	III	0
TCGA-78-7167-01	77	MALE	T2	N0	M1	IV	1
TCGA-64-5779-01	61	MALE	T2	N2	M0	III	0
TCGA-44-3917-01	33	FEMALE	T2	N0	M0	I	0
TCGA-J2-8194-01	69	FEMALE	T3	N0	NA	II	0
TCGA-86-7701-01	66	MALE	T2	N0	M1	IV	0
TCGA-NJ-A55O-01	56	FEMALE	T1	N1	M0	II	0
TCGA-75-5146-01	NA	MALE	T2	N0	M0	I	0
TCGA-55-7283-01	76	FEMALE	T3	N2	NA	III	0
TCGA-78-7149-01	71	MALE	T4	N0	M0	III	0
TCGA-49-AAR0-01	57	MALE	T1	N0	NA	I	0
TCGA-69-A59K-01	60	FEMALE	T3	N0	M0	II	0
TCGA-62-8399-01	62	MALE	T2	N2	M0	III	0
TCGA-44-7670-01	47	FEMALE	T1	N1	M0	II	0
TCGA-44-2655-01	65	FEMALE	T1	N0	M0	I	0
TCGA-62-A46S-01	73	MALE	T2	N0	M0	I	1
TCGA-53-7624-01	40	FEMALE	T2	N0	M1	IV	1
TCGA-86-8359-01	52	MALE	T3	N2	M0	III	1
TCGA-05-4434-01	67	FEMALE	T4	N1	M1	IV	1
TCGA-44-A479-01	73	FEMALE	T2	N0	NA	I	0
TCGA-97-8552-01	55	FEMALE	T1	N0	NA	I	0
TCGA-80-5608-01	NA	FEMALE	T1	N0	M0	I	0
TCGA-78-7220-01	53	FEMALE	T2	N2	M0	III	1
TCGA-55-5899-01	58	MALE	T1	N1	M0	NA	0
TCGA-44-8117-01	54	FEMALE	T2	N0	M0	I	0
TCGA-53-7813-01	51	FEMALE	T4	N0	M0	III	0
TCGA-91-8496-01	63	FEMALE	T2	NA	NA	I	0
TCGA-44-7671-01	64	MALE	T2	N0	M0	I	0
TCGA-86-8669-01	64	MALE	T1	N0	M0	I	0
TCGA-86-8074-01	62	FEMALE	T1	N1	M0	II	0
TCGA-55-7576-01	54	MALE	T2	N0	M0	I	0
TCGA-95-8039-01	72	MALE	T1	N0	NA	I	0
TCGA-55-7727-01	70	MALE	T1	N2	NA	III	0
TCGA-MP-A4SV-01	67	MALE	T2	N0	M0	I	1
TCGA-75-6214-01	NA	FEMALE	T2	N2	M0	III	1
TCGA-55-8301-01	58	MALE	T2	N0	NA	I	0
TCGA-55-8207-01	73	MALE	T2	N0	NA	I	0
TCGA-44-A47B-01	79	MALE	T2	N0	M0	I	0
TCGA-44-2665-01	55	FEMALE	T2	N1	M0	II	0
TCGA-80-5611-01	NA	MALE	T2	N0	M0	I	0
TCGA-78-7537-01	72	MALE	T2	N0	M0	I	1
TCGA-50-6597-01	79	FEMALE	T2	N0	M0	I	1
TCGA-50-5068-01	59	FEMALE	T2	N1	NA	II	1
TCGA-91-A4BD-01	78	MALE	T1	N1	NA	II	0
TCGA-55-7724-01	76	FEMALE	T2	N0	NA	I	0
TCGA-50-5935-01	86	FEMALE	T1	N0	M0	I	1
TCGA-69-8255-01	71	MALE	T1	N0	M0	I	0
TCGA-95-A4VK-01	74	FEMALE	T2	N2	M0	III	0
TCGA-55-A490-01	78	MALE	T2	N0	NA	II	1
TCGA-38-4625-01	66	FEMALE	T2	N0	M0	I	0
TCGA-86-7955-01	62	MALE	T2	N0	M0	I	0
TCGA-86-6851-01	73	FEMALE	T1	N1	M0	II	0
TCGA-MP-A4TH-01	70	FEMALE	T1	N0	M0	I	0
TCGA-55-8507-01	53	MALE	T1	N0	NA	I	0
TCGA-55-8085-01	64	MALE	T1	N0	M0	I	0
TCGA-73-A9RS-01	41	MALE	T3	N0	M0	II	1
TCGA-MP-A5C7-01	76	FEMALE	T2	N0	M0	I	0
TCGA-44-6145-01	62	FEMALE	T1	N0	M0	I	0
TCGA-86-8055-01	79	MALE	T2	N1	M0	II	1
TCGA-55-6984-01	71	FEMALE	T2	N1	M0	II	1
TCGA-49-4507-01	73	FEMALE	T3	N1	M0	III	1
TCGA-73-4659-01	66	MALE	T2	N2	M0	III	1
TCGA-86-8056-01	63	FEMALE	T4	N0	M0	III	0
TCGA-44-3396-01	74	FEMALE	T2	N2	M0	III	0
TCGA-50-8457-01	63	FEMALE	T1	N0	M0	I	0
TCGA-75-7027-01	NA	MALE	T2	N0	M0	I	0
TCGA-05-4397-01	65	MALE	T2	N1	M0	II	1
TCGA-44-6148-01	60	MALE	T1	N0	M0	I	0
TCGA-MP-A4T7-01	75	FEMALE	T2	N0	M1	IV	1
TCGA-86-7713-01	70	MALE	T2	N0	M0	II	0
TCGA-69-8453-01	77	MALE	T3	N0	NA	II	0
TCGA-93-A4JN-01	71	MALE	T2	N0	M1	IV	0
TCGA-44-3398-01	77	FEMALE	T1	N0	M0	I	0
TCGA-97-A4M6-01	45	FEMALE	T1	N0	M0	I	0
TCGA-73-4676-01	45	MALE	T2	N1	M0	II	1
TCGA-49-AARE-01	51	FEMALE	T1	N0	NA	I	1
TCGA-49-4512-01	69	FEMALE	T2	N2	NA	III	1
TCGA-MP-A4TE-01	56	MALE	T2	N0	NA	II	1
TCGA-97-8179-01	72	MALE	T1	N0	M0	I	0
TCGA-MP-A4TI-01	72	MALE	T2	N1	M0	II	1
TCGA-MP-A4TJ-01	62	FEMALE	T1	N0	M0	I	1
TCGA-35-3615-01	57	MALE	T2	N0	M0	I	0
TCGA-55-1596-01	55	MALE	T2	N1	M0	II	0
TCGA-73-4677-01	74	MALE	T2	N0	M0	NA	1
TCGA-62-A471-01	64	MALE	T2	N1	M0	II	0
TCGA-49-4505-01	61	FEMALE	T2	N1	M0	II	1
TCGA-MN-A4N4-01	57	MALE	T1	N0	M0	I	0
TCGA-78-7542-01	56	MALE	T2	N0	M0	I	1
TCGA-78-7147-01	67	FEMALE	T2	N1	M0	II	1
TCGA-86-8358-01	44	MALE	T2	N0	M0	I	0
TCGA-J2-8192-01	65	FEMALE	T2	N1	NA	II	0
TCGA-99-8025-01	72	FEMALE	T3	N2	M0	III	0
TCGA-73-4670-01	69	FEMALE	T2	N0	M1	IV	0
TCGA-62-A470-01	84	MALE	T2	N0	M0	I	1
TCGA-86-7714-01	61	FEMALE	T1	N2	M0	III	1
TCGA-44-7661-01	69	FEMALE	T2	N0	M0	I	1
TCGA-55-6986-01	74	FEMALE	T2	N0	M0	I	0
TCGA-44-3919-01	71	FEMALE	T1	N0	M0	I	1
TCGA-MP-A4SY-01	61	MALE	T2	N1	M0	II	1
TCGA-55-6979-01	59	FEMALE	T2	N1	M0	II	1
TCGA-69-7761-01	84	MALE	T2	N0	NA	I	0
TCGA-55-8094-01	51	MALE	T2	N0	M1	IV	0
TCGA-55-8615-01	67	MALE	T3	N2	NA	III	0
TCGA-50-7109-01	60	MALE	T1	N0	M0	I	1
TCGA-78-7153-01	65	FEMALE	T2	N0	M0	I	0
TCGA-64-5781-01	55	FEMALE	T2	N0	M0	I	0
TCGA-55-7903-01	64	MALE	T1	N0	NA	I	0
TCGA-55-7725-01	68	FEMALE	T1	N0	NA	I	0
TCGA-50-8459-01	68	MALE	T3	N0	M0	II	0
TCGA-62-8402-01	73	FEMALE	T2	N2	M0	III	1
TCGA-97-8174-01	67	MALE	T2	N0	M0	II	1
TCGA-86-6562-01	52	MALE	T2	N1	M0	II	1
TCGA-44-7672-01	52	FEMALE	T1	N0	M0	I	0
TCGA-64-1677-01	77	FEMALE	T2	N2	M0	III	1
TCGA-55-6543-01	60	FEMALE	T1	N0	NA	I	0
TCGA-44-7662-01	61	MALE	T2	N0	NA	I	0
TCGA-49-AAR2-01	64	MALE	T2	N0	NA	I	0
TCGA-55-8619-01	72	FEMALE	T3	N0	NA	II	0
TCGA-86-A4D0-01	48	MALE	T2	N0	M0	II	1
TCGA-55-7570-01	60	MALE	T1	N0	NA	I	0
TCGA-NJ-A4YF-01	50	FEMALE	T1	N0	M0	I	0
TCGA-50-6593-01	49	FEMALE	T1	N2	M0	III	1
TCGA-67-6216-01	57	FEMALE	T1	N0	M0	I	0
TCGA-78-7148-01	71	MALE	T2	N1	M0	II	1
TCGA-MP-A4T9-01	54	FEMALE	T2	N2	NA	III	1
TCGA-50-5932-01	75	MALE	T2	N1	M0	II	1
TCGA-62-A46Y-01	70	FEMALE	T2	N2	M0	III	1
TCGA-91-6847-01	62	FEMALE	T2	N0	NA	I	0
TCGA-69-7760-01	73	MALE	T3	N0	M0	II	0
TCGA-67-6215-01	52	FEMALE	T2	N0	M0	I	0
TCGA-93-A4JQ-01	49	MALE	T1	N0	NA	I	0
TCGA-44-2661-01	69	FEMALE	T1	N0	M0	I	0
TCGA-38-4628-01	65	FEMALE	T2	N1	M0	II	1
TCGA-78-7156-01	62	MALE	T4	N1	M1	IV	1
TCGA-64-1680-01	63	MALE	T2	N2	M1	IV	0
TCGA-55-7907-01	77	MALE	T2	N1	NA	II	1
TCGA-50-5946-01	62	MALE	T1	N0	NA	I	0
TCGA-71-6725-01	48	FEMALE	T2	N0	M0	I	0
TCGA-05-4396-01	76	MALE	T4	N1	M0	III	1
TCGA-55-6968-01	61	MALE	T1	N0	M1	IV	1
TCGA-49-AAQV-01	63	FEMALE	T1	N1	NA	II	1
TCGA-55-7227-01	77	MALE	T3	N1	NA	III	1
TCGA-50-6594-01	79	FEMALE	T3	N2	M0	III	1
TCGA-55-8621-01	75	FEMALE	T1	N0	NA	I	0
TCGA-86-8278-01	63	FEMALE	T2	N1	M0	II	0
TCGA-55-6982-01	79	FEMALE	T2	N1	M0	II	1
TCGA-55-6983-01	81	MALE	T2	N1	M0	II	0
TCGA-55-A4DF-01	88	MALE	T1	N0	NA	I	1
TCGA-95-7944-01	71	MALE	T1	N0	M0	I	0
TCGA-78-8648-01	58	FEMALE	T3	N0	M0	II	1
TCGA-49-AAR3-01	69	MALE	T2	N1	NA	II	0
TCGA-J2-A4AE-01	77	FEMALE	T1	N0	NA	I	0
TCGA-44-8120-01	58	MALE	T2	N0	M0	I	0
TCGA-86-7953-01	69	FEMALE	T1	N0	M0	I	0
TCGA-78-7146-01	71	FEMALE	T2	N2	M0	III	1
TCGA-O1-A52J-01	74	FEMALE	T1	N0	NA	I	1
TCGA-55-7911-01	70	FEMALE	T1	N0	NA	I	0
TCGA-78-7166-01	84	MALE	T2	N1	M0	II	1
TCGA-97-8172-01	75	FEMALE	T2	N0	M0	I	0
TCGA-55-8302-01	54	MALE	T2	N0	NA	I	0
TCGA-75-6212-01	NA	FEMALE	T2	N1	M0	II	1

## Sheet: table S3
GAPDH
Forward Primer	GACCACAGTCCATGCCATCA
Reverse Primer	GTCAAAGGTGGAGGAGTGGG
FKBP4
Forward Primer	GAAGGCGTGCTGAAGGTCAT
Reverse Primer	TGCCATCTAATAGCCAGCCAG
LOXL2
Forward Primer	GGGTGGAGGTGTACTATGATGG
Reverse Primer	CTTGCCGTAGGAGGAGCTG
